# Supplementary material for: GmABR1 encoding an ERF transcription factor enhances the tolerance to aluminum stress in Arabidopsis thaliana
Source: Front Plant Sci. 2023 Mar 23;14:1125245. doi: 10.3389/fpls.2023.1125245 (PMC10076715; doi:10.3389/fpls.2023.1125245)
Supplement: Supplementary file 1 [file DataSheet_1.zip]

Archive with 6 entries (5 files):
- Raw Data/
- Raw Data/GmABR1-Table S1-S5.docx
- Raw Data/GmABR1-Table S6.docx
- Raw Data/Results of sequencing gene GmABR1.zip
- Raw Data/Results of sequencing p1302-GmABR1.zip
- Raw Data/Results of sequencing pGBKT7-GmABR1.zip
